# Supplementary material for: Engineering chloroplast development in rice through cell‐specific control of endogenous genetic circuits
Source: Plant Biotechnol J. 2021 Aug 18;19(11):2291–303. doi: 10.1111/pbi.13660 (PMC8541780; doi:10.1111/pbi.13660)
Supplement: Supplementary file 12 — Table S2. Summary of transgenic lines used in this study. [file PBI-19-2291-s008.xlsx]

## Sheet: Trangenics line summary
Supplementary table 2. Summary of transgenic lines used in this study.
				Southern blots		Taqman copy number
Construct	construct description	Line identifier	generation	Nos T	HPT	hygromycin copy	genotype	Note, experiments
pDLGG003	pFtGLDp::OsCGA1-NosT	#2	T0	1	1	N/A	primary
		#4	T0	1	2	N/A	primary
		#12	T0	1	1	N/A	primary
		#15	T0	1	1	N/A	primary
		#2-3	T1	N/A	N/A	2	Homo	RT-PCR
		#2-4	T1	N/A	N/A	0	Null	RT-PCR
		#4-7	T1	N/A	N/A	0	null	ACI
		#4-8	T1	N/A	N/A	4	homo	ACI
		#2-13	T1	N/A	N/A	2	homo	TEM
		#12-17	T1	N/A	N/A	0	Null	TEM,RT-PCR
		#12-15	T1	N/A	N/A	2	homo	TEM,RT-PCR
		#15-19	T1	N/A	N/A	2	homo	ACI,TEM
		#15-17	T1	N/A	N/A	0	null	ACI
		#15-1	T1	N/A	N/A	0	null	RT-PCR
		#15-4	T1	N/A	N/A	2	Homo	RT-PCR
		#12-2-4	T2	N/A	N/A	0	null	LCM
		#12-4-4	T2	N/A	N/A	2	homo	LCM
		#12_BC2F1_1	BC2F1			1	hetero	dCas9 control, backcrossed
		#12_BC2F1_8	BC2F1			1	hetero	dCas9 control, backcrossed
		#12_BC2F1_10	BC2F1			1	hetero	dCas9 control, backcrossed
pDLGG020	pFtGLDp::GUS-INT-NosT	#3-1	T1	N/A	N/A	2	homo	promoter-GUS
pDLGG039	pFtGLDP::GUS-NosT	#19-1	T1	N/A	N/A	1	hetero	promoter-GUS
				Taqman copy number analysis
Construct	construct description	Line identifier	generation	Hyg Copy#	RbcsT copy#			Note, experiments
pDLGG047	pFtGLDp::Cas9p-VP64-EDLL	#2	T0	1	2		primary	dCas9 activation line
		#3	T0	1	1		primary	dCas9 activation line
		#4	T0	1	2		primary	dCas9 activation line
		#2-4	T1	N/A	2		hetero	dCas9 activation line
		#2-5	T1	N/A	2		hetero	dCas9 activation line
		#3-2	T1	N/A	1		hetero	dCas9 activation line
		#3-3	T1	N/A	1		hetero	dCas9 activation line
		#3-6	T1	N/A	1		hetero	dCas9 activation line
		#3-10	T1	N/A	1		hetero	dCas9 activation line
		#4-11	T1	N/A	1		single T-DNA segregant	dCas9 activation line
		#4-13	T1	N/A	1		single T-DNA segregant	dCas9 activation line
pDLGG048	pFtGLDp::Cas9p-VP64-EDLL;pOsU6snRNApol:gRNA2	#4	T0	1	1		hetero	dCas9 activation line
		#10	T0	1	1		hetero	dCas9 activation line
		#14	T0	1	1		hetero	dCas9 activation line
		#4-1	T1	N/A	1		hetero	dCas9 activation line
		#4-2	T1	N/A	1		hetero	dCas9 activation line
		#4-7	T1	N/A	1		hetero	dCas9 activation line
		#4-11	T1	N/A	1		hetero	dCas9 activation line
		#10-1	T1	N/A	1		hetero	dCas9 activation line
		#10-5	T1	N/A	1		hetero	dCas9 activation line
		#10-6	T1	N/A	1		hetero	dCas9 activation line
		#10-9	T1	N/A	1		hetero	dCas9 activation line
		#14-1	T1	N/A	1		hetero	dCas9 activation line
		#14-3	T1	N/A	1		hetero	dCas9 activation line
		#14-4	T1	N/A	1		hetero	dCas9 activation line
		#14-9	T1	N/A	1		hetero	dCas9 activation line
pDLGG049	pFtGLDp::Cas9p-VP64-EDLL;pOsU6snRNApol:gRNA3	#1	T0	1	1		hetero	dCas9 activation line
		#3	T0	2	2		hetero	dCas9 activation line
		#5	T0	1	1		hetero	dCas9 activation line
		#1-1	T1	N/A	1		hetero	dCas9 activation line
		#1-3	T1	N/A	1		hetero	dCas9 activation line
		#1-6	T1	N/A	1		hetero	dCas9 activation line
		#1-7	T1	N/A	1		hetero	dCas9 activation line
		#3-4	T1	N/A	1		hetero	dCas9 activation line
		#3-9	T1	N/A	2			dCas9 activation line
		#3-15	T1	N/A	1		hetero	dCas9 activation line
		#3-16	T1	N/A	1		hetero	dCas9 activation line
		#5-2	T1	N/A	1		hetero	dCas9 activation line
		#5-6	T1	N/A	1		hetero	dCas9 activation line
		#5-7	T1	N/A	1		hetero	dCas9 activation line
		#5-8	T1	N/A	1		hetero	dCas9 activation line
pDLGG054	pFtGLDp::Cas9p-VP64-EDLL;pOsU6snRNApol::gRNA3;pAtU6snRNApol::gRNA2;pOsU3snRNApol::gRNA1	#1	T0	1	1		hetero	dCas9 activation line
		#3	T0	1	1		hetero	dCas9 activation line
		#4	T0	1	1		hetero	dCas9 activation line
		#1-2	T1	N/A	1		hetero	dCas9 activation line
		#1-6	T1	N/A	1		hetero	dCas9 activation line
		#1-9	T1	N/A	1		hetero	dCas9 activation line
		#1-10	T1	N/A	1		hetero	dCas9 activation line
		#3-1	T1	N/A	1		hetero	dCas9 activation line
		#3-2	T1	N/A	1		hetero	dCas9 activation line
		#3-3	T1	N/A	1		hetero	dCas9 activation line
		#4-1	T1	N/A	1		hetero	dCas9 activation line
		#4-2	T1	N/A	1		hetero	dCas9 activation line
		#4-3	T1	N/A	1		hetero	dCas9 activation line
		#4-9	T1	N/A	1		hetero	dCas9 activation line
Primary, primary transgenic; N/A, not available; Homo, homozygote; hetero, heterozygote; Null, wild-type segregants.
