# Supplementary material for: Engineering chloroplast development in rice through cell‐specific control of endogenous genetic circuits
Source: Plant Biotechnol J. 2021 Aug 18;19(11):2291–303. doi: 10.1111/pbi.13660 (PMC8541780; doi:10.1111/pbi.13660)
Supplement: Supplementary file 13 — Table S3. Primer and taqman probe sequences used in this study. [file PBI-19-2291-s003.xlsx]

## Sheet: Primer
Supplementary table 3. Primer and taqman probe sequences used in this study.
Southern probe
Target region	Forward	Reverse
Nopaline synthase terminator (Nos_T)	5'-GAATTTCCCCGATCGTTCAAAC-3'	5'-CCGATCTAGTAACATAGATGACACC-3'
Hygromycin phosphotransferase (HPT)	5'-GAATTTCCCCGATCGTTCAAAC-3'	5'-CCGATCTAGTAACATAGATGACACC-3'
Taqman copy number probe
Target Gene	Forward	Reverse	Probe
HPT	5'-TCGTGCACGCGGATTTC-3'	5'-ATGTTGGCGACCTCGTATT-3'	/5'6-FAM/CCGTCAGGA/ZEN/CATTGTTGGAGCC/3'IABkFQ/
NOS_T	5'-GCATGACGTTATTTATGAGATGGG-3'	5'-CGATCTAGTAACATAGATGACACC-3'	/5'6-FAM/AGAGTCCCG/ZEN/CAATTATACATTTAATACGCG/3'IABkFQ/
RBCS_T	5'-CTTTCGTTCGTATCATCGGTTTC-3'	5'-CTCAGTAGGATTCTGGTGTGTG-3'	/5'6-FAM/CAACGTTCG/ZEN/TCAAGTTCAATGCATCAGT/3'IABkFQ/
RFL (rice Leafy)	5'-GCAATTCACACGCAAGAACA-3'	5'-ACGCATCGATCATACCACTATC-3'	/5'HEX/ACGAGCGTG/ZEN/TTCGGTAATCACATGA/3'IABkFQ/
RT-PCR primer	Forward	Reverse
pFtGLDp::OsCGA1
OsCGA1	5'-caccaagggcaaatctatgg-3'	5'-gatgctttggatggttggtc-3'
Os14-3-3E	5'-actggacagccttggtgaag-3'	5'-GCGTCCGAATTCATCtcact-3'
OsUbiquitin1	5'-AACCAGCTGAGGCCCAAG-3'	5'-ACGATTGATTTAACCAGTCCATGA-3'
dCas9 activation RT-PCR
OsCGA1	5'-gggcaacaaccagagtactatg-3'	5'-aatcctgatcccggctagtagc-3'
OsCGA1-NosT (transgene)	5'-gggcaacaaccagagtactatg-3'	5'-GGGAAATTCaagcGCTAGTAGC-3'
