# Supplementary material for: Engineering chloroplast development in rice through cell‐specific control of endogenous genetic circuits
Source: Plant Biotechnol J. 2021 Aug 18;19(11):2291–303. doi: 10.1111/pbi.13660 (PMC8541780; doi:10.1111/pbi.13660)
Supplement: Supplementary file 14 — Table S4. Golden gate construct assembly and sequence information. [file PBI-19-2291-s006.xlsx]

## Sheet: Sheet1
Supplementary table 4. Golden gate construct assembly and sequence information
L0 module number	Description	Module type	Backbone	Note	Insert sequence (4bp overhang as bold)
L0_1	Zea mays Ubiquitin1 promoter	Promoter and 5'UTR (PU)	pICH41295		GGAGCTGCAGTGCAGCGTGACCCGGTCGTGCCCCTCTCTAGAGATAATGAGCATTGCATGTCTAAGTTATAAAAAATTACCACATATTTTTTTTGTCACACTTGTTTGAAGTGCAGTTTATCTATCTTTATACATATATTTAAACTTTACTCTACGAATAATATAATCTATAGTACTACAATAATATCAGTGTTTTAGAGAATCATATAAATGAACAGTTAGACATGGTCTAAAGGACAATTGAGTATTTTGACAACAGGACTCTACAGTTTTATCTTTTTAGTGTGCATGTGTTCTCCTTTTTTTTTGCAAATAGCTTCACCTATATAATACTTCATCCATTTTATTAGTACATCCATTTAGGGTTTAGGGTTAATGGTTTTTATAGACTAATTTTTT…
L0_2	Flaveria trinervia Glycine Decarboxylase p-subunit promoter	PU	pICH41295		GGAGAAGCTTTACTCCTCTCAACTTTCAAATCATAACATAAAAGTTCGTAGGTTTGTGTTCTTCCCAAAAAAAAAGTGATTTTTTTTCATCGGTTAATTCATGATTAACATTTCGACATTCATTCCACTATTTCACATCATGTTTTGATGGGAGATTGAAATAGCGATAAGGCGAATGTGAAAGTGTGAAACAGGATGAGCCACACCATCACCACATCACAATTTACCCAAATAATATCCCAAAGATTCATACGCATTTTGATCCACTGAAACCCCATCCAATTCTATCCAATGCCCACCACATGTTCGACGATTTGCCTCAGTGAATCAAGACCAACACATGCCACTGCTTTCTGCTTTTTAGTCCCTGATAACAAACGATTGGCTTTCATTGCTCAC…
L0_3	Oryza sativa CGA1 promoter	PU	pICH41295		GGAGAGCAGTGTCACAAAGACAGCCCTGCACACCAGGAGAATTGGTACACTTAATTGATGTGTGGATGGCTTTCAAAAGTGCTTTCACAAAATAATATGTCAATATTTAATATATTTTATGAATAGAGCATTAAGGTTGTATTGGGACCATGCTGACATGCATCCAAAATGTCACTATAACCAGAGAGAGTATTTAATACATAATTTATTGATAAATTAATTTTGGAGCCAAACAAGGGAGATTAAACTCCCTCTGTTCTTAAAATAATAAATGTTTTCAAAAGTGTGATCAATTTTGTAAAAGAAGGTTAATTTGTTGTATGAACACGGAATCACTTGTTTTGCGGGACATACTTTTTCTTTTTTTGGGGGGTTTATATTGGTGTATTAGAGAACATG…
L0_4	Oryza sativa alpha-tubulin A1 terminator	PU	pICH41295	Revese oriented	GGAGATAGGCTAGTCATGGTGACTGCACGTTGTAAGTGCAGCAAACTGCCGACGCGATGCAAACTGTACACGTTAACATGCCACTCACCTGGAACGCACAATGGCCACTAGGTGCGGCCGTAGTGTGGATTTCAAAGAGAGAGAGAGAGAGAGAGAGCTAATCACGTAAACGTAAACACAGCAGATAGCAGAGATGTTGATTAGGCAAAACAGTATAAAAGCCAATCCAATAAACTACATTTAGCGAAGTGCTATACTAATGCACTAATAACGAACTGTTCTTTTCTTAAGATCGGAGCCAGTAATGGGTTGTCAGCAGGAGAAGCACGTAAACCTTGAAACATACTAAGTTCCACAGTCGAGAGTAAACCGTAATCAACACAAGAAACAAACATAAAA…
L0_5	Oryza sativa alpha-tubulin A1 promoter	Terminator (T)	pICH41276	Revese oriented	GCTTTCAGCCTGAAAGGACAAAATACATGTTAGCGCCTTAGTGGTACATTATTATTTCAGTACAGCAAGATAACACAATTCAAAAGACTGACCCACAATAAATAACTAGTCCTCAATTTAAAATTTGAGTTCCTAAATAGACATCTATGAATATGCTGTACATCGGCACTACAGAAAATACGATTCCCAATAATTGAACAATTGTACTTTATTTGGTTGTTACTACAACAATGGAAGATACAAGATCGTTTCAAAACTACCATACATGCGTGGAGTATTTGTTCCACAGATCTGGAAAAAACAGATCTGACGGGCAGTGTCACCAAACACTAGACATATGTATTTGTATTAGGTGGGTGACGTGTACAAACATGACTACCAGATCTAGAATTAGAACGC…
L0_6	Octopine synthase terminator	T	pICH41276		GCTTCCTGCTTTAATGAGATATGCGAGACGCCTATGATCGCATGATATTTGCTTTCAATTCTGTTGTGCACGTTGTAAAAAACCTGAGCATGTGTAGCTCAGATCCTTACCGCCGGTTTCGGTTCATTCTAATGAATATATCACCCGTTACTATCGTATTTTTATGAATAATATTCTCCGTTCAATTTACTGATTGTACCCTACTACTTATATGTACAATATTAAAATGAAAACAATATATTGTGCTGAATAGGTTTATAGCGACATCTATGATAGAGCGCCACAATAACAAACAATTGCGTTTTATTATTACAAATCCAATTTTAAAAAAAGCGGCAGAACCGGTCAAACCTAAAAGACTGATTACATAAATCTTATTCAAATTTCAAAAGTGCCCCA…
L0_7	Nopaline synthase (nos) terminator	T	pICH41276		GCTTGAATTTCCCCGATCGTTCAAACATTTGGCAATAAAGTTTCTTAAGATTGAATCCTGTTGCCGGTCTTGCGATGATTATCATATAATTTCTGTTGAATTACGTTAAGCATGTAATAATTAACATGTAATGCATGACGTTATTTATGAGATGGGTTTTTATGATTAGAGTCCCGCAATTATACATTTAATACGCGATAGAAAACAAAATATAGCGCGCAAACTAGGATAAATTATCGCGCGCGGTGTCATCTATGTTACTAGATCGGCGCT
L0_8	terminator of Pisum Sativum Rubisco small subunit	T	pICH41276	EC15318	GCTTGAGCTTTCGTTCGTATCATCGGTTTCGACAACGTTCGTCAAGTTCAATGCATCAGTTTCATTGCGCACACACCAGAATCCTACTGAGTTCGAGTATTATGGCATTGGGAAACATGTTTTTCTTGTACCATTTGTTGTGCTTGTAATTTACTGTGTTTTTTATTCGGTTTTCGCTATCGAACTGTGAAATGGAAATGGATGGAGAAGAGTTAATGAATGATATGGTCCTTTTGTTCATTCTCAAATTAATATTATTTGTTTTTTCTCTTATTTGTTGTGTGTTGAATTTGAAAATATAAGAGATATGCAAACATTTTGTTTTGAGTAAAAATGTGTCAAATCGTGGCCTCTAATGACCGAAGTTAATATGAGGAGTAAAACACTTGTAGTTGTACC…
L0_9	Hygromycin phosphotransferase	Signal peptide + Coding sequence (SC)	pICH41308	Revese oriented	AATGCTATTTCTTTGCCCTCGGACGAGTGCTGGGGCGTCGGTTTCCACTATCGGCGAGTACTTCTACACAGCCATCGGTCCAGACGGCCGCGCTTCTGCGGGCGATTTGTGTACGCCCGACAGTCCCGGCTCCGGATCGGACGATTGCGTCGCATCGACCCTGCGCCCAAGCTGCATCATCGAAATTGCCGTCAACCAAGCTCTGATAGAGTTGGTCAAGACCAATGCGGAGCATATACGCCCGGAGTCGTGGCGATCCTGCAAGCTCCGGATGCCTCCGCTCGAAGTAGCGCGTCTGCTGCTCCATACAAGCCAACCACGGCCTCCAGAAGAAGATGTTGGCGACCTCGTATTGGGAATCCCCGAACATCGCCTCGCTCCAGTCAATGACCGCTGTTA…
L0_10	b-Glucuronidase	SC	pICH41308		AATGGCCACCATGTTACGTCCTGTAGAAACCCCAACCCGTGAAATCAAAAAACTCGACGGCCTGTGGGCATTCAGTCTGGATCGCGAAAACTGTGGAATTGATCAGCGTTGGTGGGAAAGCGCGTTACAAGAAAGCCGGGCAATTGCTGTGCCAGGCAGTTTTAACGATCAGTTCGCCGATGCAGATATTCGTAATTATGCGGGCAACGTCTGGTATCAGCGCGAAGTCTTTATACCGAAAGGTTGGGCAGGCCAGCGTATCGTGCTGCGTTTCGATGCGGTCACTCATTACGGCAAAGTGTGGGTCAATAATCAGGAAGTGATGGAGCATCAGGGCGGCTATACGCCATTTGAAGCCGATGTCACGCCGTATGTTATTGCCGGGAAAAGTGTACGTAT…
L0_11	b-Glucuronidase containing 2 interveining introns (introns, lower case)	SC	pICH41308		AATGGGTCAGTCCCTTATGTTACGTCCTGTAGAAACCCCAACCCGTGAAATCAAAAAACTCGACGGCCTGTGGGCATTCAGTCTGGATCGCGAAAACTGTGGAATTGATCAGCGTTGGTGGGAAAGCGCGTTACAAGAAAGCCGGGCAATTGCTGTGCCAGGCAGTTTTAACGATCAGTTCGCCGATGCAGATATTCGTAATTATGCGGGCAACGTCTGGTATCAGCGCGAAGTCTTTATACCGAAAGGTAAgtcttactctctcttttttggtctgtatttttaattttttgaagtatactatttgtactgacgctaataatcttttttcaggttgGGCAGGCCAGCGTATCGTGCTGCGTTTCGATGCGGTCACTCATTACGGCAAAGTGTGGGTCA…
L0_12	OsCytokinin GATA TF 1(OsCGA1)_LOC_Os02g12790	SC	pICH41308		AATGGAACTTCTCTCCCATCTCTTTCCTCCTCCTCCTCTCTGATATGTCTACTATCTACATGAGCCAGCTACCTGCTACTCTCCCTCTAATGGAGGGGGATCAGGATCAGGGGCTCTACCCAGCCTTCCATAGAGCAAAGGACCCTCCTATCTTGTTCCCTTTCATGATCGACAGCGCCGTCGAGCACCAAGGGCAAATCTATGGAGATCAGGGCTTGAGGAGGCAGCAGGTTTTGGGTGAATCCAATCAACAGTTCAATGATCACATGATGATGGGCGGATCAGATGTTTTCCTCACACCGTCTCCGTTCCGACCAACCATCCAAAGCATCGGCAGCGACATGATCCAGCGATCATCTTATGATCCATACGATATCGAGAGTAACAACAAGCAGCATG…
L0_13	deactivated Cas9p	Signal peptid (S)	pICH41258		AATGGCTCCTAAGAAGAAGCGGAAGGTTGGTATTCACGGGGTGCCTGCGGCTGACAAGAAGTACTCCATCGGCCTCGCCATCGGCACCAACAGCGTCGGCTGGGCGGTGATCACCGACGAGTACAAGGTCCCGTCCAAGAAGTTCAAGGTCCTGGGCAACACCGACCGCCACTCCATCAAGAAGAACCTCATCGGCGCCCTCCTCTTCGACTCCGGCGAGACGGCGGAGGCGACCCGCCTCAAGCGCACCGCCCGCCGCCGCTACACCCGCCGCAAGAACCGCATCTGCTACCTCCAGGAGATCTTCTCCAACGAGATGGCGAAGGTCGACGACTCCTTCTTCCACCGCCTCGAGGAGTCCTTCCTCGTGGAGGAGGACAAGAAGCACGAGCGCCACCC…
L0_14	VP64 and EDLL tandem activation domain	Coding sequence (C)	pICH41264		AGGTCTAGAAAGAAGGGAGACGGCTCTGGATCGGGGTCGGGTTCTGGCTCAGTCGACGATGCTCTTGACGATTTTGACCTCGATATGCTCGACGCTCTTGATGATTTTGATCTCGACATGCTCGATGCACTTGATGACTTTGACCTTGACATGCTCGACGCACTCGATGACTTCGACCTCGACATGCTTGGCTCTGGATCGGGGTCGGGTTCTGGCTCAGGATCCGGTACCGAAGTATTTGAGTTCGAGTACCTGGACGATAAGGTTCTTGAGGAGCTCTTGGACAGTGAAGAGCGTAAAAGAAAGCTTTAAGCTT
L0_15	Hygromycin phosphotransferase	SC	pICH41308	forward oriented	AATGATGAAAAAGCCTGAACTCACCGCGACGTCTGTCGAGAAGTTTCTGATCGAAAAGTTCGACAGCGTCTCCGACCTGATGCAGCTCTCGGAGGGCGAAGAATCTCGTGCTTTCAGCTTCGATGTAGGAGGGCGTGGATATGTCCTGCGGGTAAATAGCTGCGCCGATGGTTTCTACAAAGATCGTTATGTTTATCGGCACTTTGCATCGGCCGCGCTCCCGATTCCGGAAGTGCTTGACATTGGGGAATTCAGCGAGAGCCTGACCTATTGCATCTCCCGCCGTGCACAGGGTGTCACGTTGCAAGACCTGCCTGAAACCGAACTGCCCGCTGTTCTGCAGCCGGTCGCGGAGGCCATGGATGCGATCGCTGCGGCCGATCTTAGCCAGACGAGCGG…
L0_16	DsRED	Signal peptide + Coding sequence (SC)	pICH41308	EC15037	AATGGGGTCATCCAAGAATGTTATCAAGGAGTTCATGAGGTTTAAGGTTCGCATGGAAGGAACGGTCAATGGGCACGAGTTTGAAATAGAAGGCGAAGGAGAGGGGAGGCCATACGAAGGCCACAATACCGTAAAGCTTAAGGTAACCAAGGGGGGACCTTTGCCATTTGCTTGGGATATTTTGTCACCACAATTTCAGTATGGAAGCAAGGTATATGTCAAGCACCCTGCCGACATACCAGACTATAAAAAGCTGTCATTTCCTGAAGGATTTAAATGGGAAAGGGTCATGAACTTTGAAGATGGTGGCGTCGTTACTGTAACCCAGGATTCCAGTTTGCAGGATGGCTGTTTCATCTACAAGGTCAAGTTCATTGGCGTGAACTTTCCTTCCGATGG…
L0_17	Oryza Sativa R1G1b promoter	PU	pICH41295	EC15302	GGAGATAGCTGTTGTACTGATGTCGTGCCTAATGAGGAAATTGGAGTAACTGTCTAACTGATTCAACAGAGGAAATTAAATCCAGGTGAGGGATGATCAGTGAATCCAAATATTGTACTAATGATCATGAGTATTTTATGTGGGCATTCTTCTTGACTTGAAGTTGTAACCGGACATAACTGTTGCTAGGAATGTATGACTTGAAGCTTTAAGCACTACTACATCTGATGATCCTTACATGTTGAGCAAGAGGCTGGAAGAAAAAAAGGATGAGAGCCTTTTAACCCATGTAACTCCAATGCTGTCTGCAAACCTTTCAGCTGGTTGTGAGTTGTGGCTGCAGATCTGAGGAAGCCACTGAGAGAGCACTAGGTAAGGTTTCTATGTTATATCTGTAAT…
guide RNA cloning module	Description	Module type	Backbone	Template	Inserts sequence (4bp overhang as bold)
OsU6snRNApol	OsU6snRNApolymerase promoter-scaffold	PUSCT	pICH41331	pYPQ141A	GGAGTACTAGTAACGGCCGCCAGTGTGCTGGAATTGCCCTTGGATCATGAACCAACGGCCTGGCTGTATTTGGTGGTTGTGTAGGGAGATGGGGAGAAGAAAAGCCCGATTCTCTTCGCTGTGATGGGCTGGATGCATGCGGGGGAGCGGGAGGCCCAAGTACGTGCACGGTGAGCGGCCCACAGGGCGAGTGTGAGCGCGAGAGGCGGGAGGAACAGTTTAGTACCACATTGCCCAGCTAACTCGAACGCGACCAACTTATAAACCCGCGCGCTGTCGCTTGTGTGGAGACGAGATCTGGCAGTGAGCGCAACGCAATTAATGTGAGTTAGCTCACTCATTAGGCACCCCAGGCTTTACACTTTATGCTTCCGGCTCGTATGTTGTGTGGAATTGTGA…
AtU6snRNApol	AtU6snRNApolymerase promoter-scaffold	PUSCT	pICH41331	pYPQ141C	GGAGTAAGAAATCTCAAAATTCCGGCAGAACAATTTTGAATCTCGATCCGTAGAAACCAGACGGTCATTGTTTTAGTTCCACCACGATTATATTTGAAATTTACGTGAGTGTGAGTGAGACTTGCATAAGAAAATAAAATCTTTAGTTGGGAAAAAATTCAATAATATAAATGGGCTTGAGAAGGAAGCGAGGGATAGGCCTTTTTCTAAAATAGGCCCATTTAAGCTATTAACAATCTTCAAAAGTACCACAGCGCTTAGGTAAAGAAAGCAGCTGAGTTTATATATGGTTAGACACGAAGTAGTGATTGGAGACGAGATCTGGCAGTGAGCGCAACGCAATTAATGTGAGTTAGCTCACTCATTAGGCACCCCAGGCTTTACACTTTATGCTTCCGG…
OsU3snRNApol	OsU3snRNApolymerase promoter-scaffold	PUSCT	pICH41331	EC15744	GGAGAAGGAATCTTTAAACATACGAACAGATCACTTAAAGTTCTTCTGAAGCAACTTAAAGTTATCAGGCATGCATGGATCTTGGAGGAATCAGATGTGCAGTCAGGGACCATAGCACAAGACAGGCGTGTTCTACTGGTGCTACCAGCAAATGCTGGAAGCCGGGAACACTGGGTACGTTGGAAACCACGTGATGTGAAGAAGTAAGATAAACTGTAGGAGAAAAGCATTTCGTAGTGGGCCATGAAGCCTTTCAGGACATGTATTGCAGTATGGGCCGGCCCATTACGCAATTGGACGACAACAAAGACTAGTATTAGTACCACCTCGGCTATCCACATAGATCAAAGCTGATTTAAAAGAGTTGTGCAGATGATCCGTGGCTGAGACGGCAGCTGG…
guide RNA modules
gRNA module number	gRNA expression module	gRNA number	primer sequence (showing forward primer only, gRNA region as bold)
G1	pOsU6snRNApol	pOsCGA1gRNA2	atCGTCTCAGTGTCAGTACAAACAACTGTATCAGTTTAGAGACGta
G2	pOsU6snRNApol	pOsCGA1gRNA3	atCGTCTCAGTGTGGGCAATTTACAAGGGCCCAGTTTAGAGACGta
G3	pAtU6snRNApol	pOsCGA1gRNA2	atCGTCTCAGATTCAGTACAAACAACTGTATCAGTTTAGAGACGta
G4	pOsU3snRNApol	pOsCGA1gRNA1	atCGTCTCATGGCAATTATATTGGTGTAGCTTCGTTTAGAGACGta
G5	pOsU6snRNApol	pOsCGA1gRNA1	atCGTCTCAGTGTAATTATATTGGTGTAGCTTCGTTTAGAGACGta
G6	pOsU6snRNApol	pOsCGA1gRNA3	atCGTCTCAGTGTGGGCAATTTACAAGGGCCCAGTTTAGAGACGta
G7	pOsU6snRNApol	pOsCGA1gRNA4	atCGTCTCAGTGTGCATCCTTCTAAATCTTCCTGTTTAGAGACGta
G8	pOsU6snRNApol	pOsCGA1gRNA5	atCGTCTCAGTGTAGGGCGAACACAGTTAGCACGTTTAGAGACGta
L1 Transcription unit number	standard name	Backbone	L0 components
L1_1	pL1V-F1_TubA1T-HPT-pOsTubA1	EC47732_pL1V-F1	4,5,9
L1_2	pL1V-F2_pZmUbi1-OsCGA1-NosT	EC47742/pL1V-F2	1,12,7
L1_3	pL1V-F2_pFtGLDp-OsCGA1-NosT	EC47742/pL1V-F2	2,12,7
L1_4	pL1V-R1_pZmUbi1-HPT-OcsT	EC47802/pL1V_R1	1,15,6
L1_5	pL1V-F2_pFtGLDp-INT-GUS-NoSt	EC47742/pL1V-F2	2,11,7
L1_6	pL1V-F2_pFtGLDp-GUS-NosT	EC47742/pL1V-F2	2,10,7
L1_7	pL1V-R1_pOsCGA1-GUS-OcsT	EC47802/pL1V_R1	12,10,6
L1_8	pL1V-R2_pOsTubA1-HPT-TubA1T	EC47811/pL1V-R2	4,5,9
L1_10	pL1V-F3_pFtGLDp-dCas9p-VP64-EDLL	EC47751/pL1V-F3	2,13,14,8
L1_11	pL1V-F4_pOsU6snRNP-pOsCGA2gRNA-scaffold	EC47761/pL1V-F4	G1
L1_12	pL1V-F4_pOsU6snRNP-pOsCGA3gRNA-scaffold	EC47761/pL1V-F4	G2
L1-13	pL1V-F5_pAtU6snRNP-pOsCGA1gRNA2-scaffold	EC47772/pL1V-F5	G3
L1-14	pL1V-F6_pOsU3snRNP-pOsCGA1gRNA1-scaffold	EC47781/pL1V-F6	G4
L1-15	pL1V-F3_pZmUbi1-dCas9p-Vp64-EDLL	EC47751/pL1V-F3	1,13,14,8
L1-16	pL1V-F2_pOsR1G1b-dsRed-OcsT	EC47811/pL1V-R2	17,16,6
L1-17	pL1V-F4_pOsU6snRNP-pOsCGA1gRNA-scaffold	EC47761/pL1V-F4	G5
L1-18	pL1V-F4_pOsU6snRNP-pOsCGA3gRNA-scaffold	EC47761/pL1V-F4	G6
L1-19	pL1V-F4_pOsU6snRNP-pOsCGA4gRNA-scaffold	EC47761/pL1V-F4	G7
L1-20	pL1V-F4_pOsU6snRNP-pOsCGA5gRNA-scaffold	EC47761/pL1V-F4	G8
L2 construct identifier	Standard construct description	Backbone	L1 components
pDLGG002	pZmUbi1::OsCGA1-NosT	EC50505	1,2
pDLGG003	pFtGLDp::OsCGA1-NosT	EC50505	1,3
pDLGG020	pFtGLDp::GUS-INT-NosT	EC50506	4,5
pDLGG039	pFtGLDP::GUS-NosT	pICSL4723	4,6
pDLGG047	pOsCGA1:GUS;pFtGLDp::dCas9p-VP64-EDLL	pICSL4723	7,8,10
pDLGG048	pOsCGA1:GUS;pFtGLDp::dCas9p-VP64-EDLL;pOsU6snRNP::gRNA2	pICSL4723	7,8,10,11
pDLGG049	pOsCGA1:GUS;pFtGLDp::dCas9p-VP64-EDLL;pOsU6snRNP::gRNA3	pICSL4723	7,8,10,12
pDLGG054	pOsCGA1:GUS;pFtGLDp::dCas9p-VP64-EDLL;pOsU6snRNP::gRNA3;pAtU6snRNP::gRNA2;pOsU3snRNP::gRNA1	pICSL4723	7,8,12,13,14
pDLGG027	pOsCGA1::GUS;pOsR1G1b::dsRED;pZmUbi1::dCas9-VP64-EDLL	pICSL4723	7,16,15
pDLGG028	pOsCGA1::GUS;pOsR1G1b::dsRED;pZmUbi1::dCas9-VP64-EDLL;pOsU6snRNP::gRNA1	pICSL4723	7,16,15, 17
pDLGG029	pOsCGA1::GUS;pOsR1G1b::dsRED;pZmUbi1::dCas9-VP64-EDLL;pOsU6snRNP::gRNA2	pICSL4723	7,16,15,11
pDLGG030	pOsCGA1::GUS;pOsR1G1b::dsRED;pZmUbi1::dCas9-VP64-EDLL;pOsU6snRNP::gRNA3	pICSL4723	7,16,15,18
pDLGG031	pOsCGA1::GUS;pOsR1G1b::dsRED;pZmUbi1::dCas9-VP64-EDLL;pOsU6snRNP::gRNA4	pICSL4723	7,16,15,19
pDLGG032	pOsCGA1::GUS;pOsR1G1b::dsRED;pZmUbi1::dCas9-VP64-EDLL;pOsU6snRNP::gRNA5	pICSL4723	7,16,15,20
