# Supplementary material for: Engineering chloroplast development in rice through cell‐specific control of endogenous genetic circuits
Source: Plant Biotechnol J. 2021 Aug 18;19(11):2291–303. doi: 10.1111/pbi.13660 (PMC8541780; doi:10.1111/pbi.13660)
Supplement: Supplementary file 15 — Table S5. DEGs in the BS LCM seq between pFtGLDp::OsCGA1 transgenic and their null (FDR<0.05). [file PBI-19-2291-s015.xlsx]

## Sheet: Sheet1
Supplementary table 5. DEGs in the BS LCM seq between pFtGLDp::OsCGA1 transgenic and their null (FDR<0.05)
Gene accession number	log2FC	FDR	Functional category	Gene annotation	Best-hit-arabidopsis gene model	plastid transit peptide
CGA1_NosT_transgene	12.9333	3.1121e-16	Transgene	OsCGA1 transgene
LOC_Os03g51600	1.36894	3.06382e-05	Transgene	OsTub1A terminator, Hygromycin resistance cassette	AT1G50010.1	-
LOC_Os01g47330	2.60419	1.86357e-12	plastid ribosome	PRPL12	AT3G27850.1	Y
LOC_Os02g51790	2.84562	7.66943e-10	plastid ribosome	ribosomal protein L29,	AT5G65220.1	Y
LOC_Os03g12020	2.10799	7.66943e-10	plastid ribosome	50S ribosomal protein L15	AT3G25920.1	Y
LOC_Os03g03360	2.75573	2.20621e-09	plastid ribosome	50S ribosomal protein L5, chloroplastic	AT4G01310.1	Y
LOC_Os03g62630	2.01114	3.89133e-09	plastid ribosome	30S ribosomal protein S6, chloroplast precursor	AT1G64510.1	Y
LOC_Os02g43600	2.07044	1.76914e-08	plastid ribosome	50S Ribosomal protein L19, chloroplast precursor	AT4G17560.1	Y
LOC_Os01g54540	1.66893	3.23433e-08	plastid ribosome	Ribosomal protein L13	AT1G78630.1	Y
LOC_Os03g55930	1.80624	7.6e-08	plastid ribosome	plastid ribosomal proteins S9/white green leaf 2 (wgl2)	AT1G74970.1	Y
LOC_Os03g61260	2.97392	1.17654e-07	plastid ribosome	RPL18- 50S ribosomal protein L18	AT1G48350.1	Y
LOC_Os06g46930	2.63034	1.58232e-07	plastid ribosome	Ribosomal protein L24, putative	AT5G54600.1	Y
LOC_Os03g34040	1.76679	8.67842e-07	plastid ribosome	50S ribosomal protein L15, chloroplast precursor	AT2G33800.1	Y
LOC_Os05g27100	1.75143	1.09759e-06	plastid ribosome	CHLOROPLAST RIBOSOME ASSOCIATED (CRASS), heavy metal-associated (HMA) domain	AT5G14910.1	Y
LOC_Os05g09400	1.72622	1.50781e-06	plastid ribosome	30S ribosomal protein S31, chloroplast precursor	AT2G38140.1	Y
LOC_Os03g03020	2.18109	1.55084e-06	plastid ribosome	L11 domain containing ribosomal protein,	AT1G32990.1	Y
LOC_Os03g24020	2.40456	2.04671e-06	plastid ribosome	ribosomal protein L6	AT1G05190.1	Y
LOC_Os03g17580	1.51075	2.04934e-06	plastid ribosome	Ribosomal protein L10	AT5G13510.1	Y
LOC_Os02g57670	1.74546	2.9791e-06	plastid ribosome	Chloroplast 50S ribosomal protein L9	AT3G44890.1	Y
LOC_Os02g15900	1.4257	4.481e-06	plastid ribosome	Albino seedling lethality 2/Chloroplast 50S ribosome protein L21	AT1G35680.1	Y
LOC_Os01g59060	1.87167	6.94991e-06	plastid ribosome	Ribosomal protein L34	AT1G29070.1	Y
LOC_Os03g60100	1.5677	7.422e-06	plastid ribosome	ribosomal protein L17	AT3G54210.1	Y
LOC_Os02g04460	2.59075	4.42663e-05	plastid ribosome	50S ribosomal protein L3-1, chloroplast precursor	AT2G43030.1	-
LOC_Os01g17150	1.34345	7.66927e-05	plastid ribosome	plastid-specific 50S ribosomal protein 5	AT3G56910.1	Y
LOC_Os06g43900	1.22384	9.21601e-05	plastid ribosome	50S ribosomal protein L35	AT2G24090.1	Y
LOC_Os09g19954	1.12051	0.000142427	plastid ribosome	50S ribosomal protein L16, chloroplastic	ATCG00790.1	-
LOC_Os07g38300	1.46658	0.000440736	ribosome recycling	Ribosome-recycling factor, chloroplastic	AT3G63190.1	Y
LOC_Os01g48690	2.0208	0.00127863	plastid ribosome	albino seedling lethality1 (ASL1)/ PRP S20	AT3G15190.1	Y
LOC_Os03g54040	2.34814	0.00137329	plastid ribosome	plastid 50S ribosomal protein L6.	AT1G05190.1	Y
LOC_Os04g38750	1.62313	0.00250923	plastid ribosome	plastid-specific 30S ribosomal protein	AT1G68590.1	Y
LOC_Os09g10760	2.34626	0.00394966	plastid ribosome	30S ribosomal protein 2, chloroplast precursor	AT3G52150.2	Y
LOC_Os03g02960	1.33082	0.0106018	plastid translation	NASCENT POLYPEPTIDE-ASSOCIATED COMPLEX SUBUNIT ALPHA-LIKE PROTEIN 2-like, chloroplastic	AT3G49470.1	-
LOC_Os04g16764	1.74396	0.0125969	plastid ribosome	chloroplast 30S ribosomal protein S4	ATCG00380.1	-
LOC_Os03g15870	1.06675	0.0126195	plastid ribosome	50S ribosomal protein L4, chloroplast	AT1G07320.1	Y
LOC_Os04g52100	1.32845	0.0141422	post translational modification	METHIONINE AMINOPEPTIDASE 1B, Chloroplastic	AT1G13270.1	Y
LOC_Os05g49320	2.46077	0.0168847	plastid ribosome	ribosomal protein L12-A	AT3G27830.1	Y
LOC_Os03g10060	1.04606	0.0223886	plastid ribosome	PRPS10	AT3G13120.2	Y
LOC_Os12g35630	1.32315	0.000420333	translation machinery	Chloroplast polyprotein of elongation factor Ts	AT4G29060.1	Y
LOC_Os10g21342	1.0754	0.0397525	plastid ribosome	psRPL14 component	ATCG00780.1	-
LOC_Os04g16842/LOC_Osp1g00660	1.38095	0.000668973	plastid transcription	Rpo1a	ATCG00740.1	-
LOC_Os05g22830/LOC_Osp1g00240	1.13677	0.000699308	plastid transcription	Rpo1b	ATCG00190.1	-
LOC_Os04g16820	1.19769	0.00187195	plastid transcription	RNA polymerase	ATCG00190.1	-
LOC_Os04g16830/LOC_Osp1g00260	1.09914	0.00278968	plastid transcription	RpoC2	ATCG00170.1	-
LOC_Os01g50930	1.31549	0.00777403	plastid transcription	plastid transcriptionally active7/PAP12	AT5G24314.1	Y
LOC_Os11g41910	1.50043	0.0146593	plastid transcription/Chloroplast biogenesis	GTP-binding family protein	AT3G12080.1	-
LOC_Os01g63220	3.27081	0.0168411	plastid transcription	White leaf and panicle 2/Fluctokinase 1	AT3G54090.1	Y
LOC_Os11g23790	1.10372	0.0210747	plastid transcription	PRADA1	AT5G48470.1	Y
LOC_Os02g33610	2.39502	0.0249853	chloroplast post transcription	green - revertible yellow79 (GRY79)	AT5G63420.1	Y
LOC_Os08g44290	0.965438	0.047657	chloroplast RNA processing	RNA Binding protein 31(RBP31)/CP31	AT4G24770.1	Y
LOC_Os04g50110	1.38187	0.00163651	RNA processing	RNP-1 (RNA recognition motif) domain containing protein	AT2G35410.1	Y
LOC_Os04g16734	1.4552	1.61702e-05	splicing	maturase K, putative, expressed	ATCG00040.1	-
LOC_Os10g06630	2.21216	3.35885e-08	photosystem II repair	Peptidyl-prolyl cis-trans isomerase	AT2G16600.1	-
LOC_Os03g50080	1.59137	7.68354e-06	photosystem II repair	OsFKBP17	AT1G18170.1	Y
LOC_Os10g32400	1.54357	9.24681e-05	photosystem II repair	PsbP, putative, expressed	AT3G55330.1	-
LOC_Os07g33660	1.42384	0.000370568	light harvesting complex translocation	LHCP TRANSLOCATION DEFECT	AT1G50900.1	Y
LOC_Os01g52240	1.06197	0.00187195	light harvesting complex	Photosystem II type I chlorophyll a/b-binding protein	AT2G34420.1	Y
LOC_Os07g43810	2.09406	0.00202333	photosystem II repair, general plastid machinery	chloroplast casein kinase II/RNP29	AT3G53460.1	Y
LOC_Os06g45340	1.14483	0.00274649	photosystem II repair	OsFKBP13	AT5G45680.1	-
LOC_Os07g01480	1.92574	0.00881177	photosystem II repair	PsbQ-like	AT3G01440.1	Y
LOC_Os07g06450	1.47596	0.0137931	photosystem II repair	chloroplast RNA-binding protein 33	AT3G52380.1	-
LOC_Os02g51020	1.05989	0.0473027	PSI cyclic electron transport	photosynthetic NDH subcomplex B4	AT1G18730.1	Y
LOC_Os01g70400	1.07564	0.0239049	LHC stabilization	NDH18	AT5G43750.1	Y
LOC_Os10g39930	2.19673	0.0298665	xanthophyll cycle	OsLUT1A	AT3G53130.1	Y
LOC_Os04g58200	1.29815	0.0119487	chlorophyll biosynthesis	protochlorophyllide Oxidoreductase A (PORA)	AT5G54190.1	Y
LOC_Os05g28200	1.11211	0.0319272	chlorophyll biosynthesis	Chlorophyll synthase (OsCHLG)	AT3G51820.1	Y
LOC_Os03g59640	1.12009	0.0333297	chlorophyll biosynthesis	Magnesium-chelatase subunit, ChlD	AT1G08520.1	Y
LOC_Os10g41710	1.27311	0.00331228	chaperon	10 kDa chaperonin 1, chloroplastic	AT3G60210.1	Y
LOC_Os03g49710	2.13971	7.84055e-08	Rubisco assembly	OsCPn60a1	AT5G14320.1	Y
LOC_Os12g19381	1.03503	0.0102788	photosynthesis	OsRBCS3	AT1G67090.1	Y
LOC_Os10g13700	-4.35613	1.97281e-06	Photosynthesis	phosphoenolpyruvate carboxykinase 1 isoform	AT4G37870.1	-
LOC_Os12g17910	2.12744	7.6e-08	photosynthesis supporting	RuBisCO subunit binding-protein alpha subunit	AT2G28000.1	Y
LOC_Os06g45370	1.41149	0.0164335	calvin cycle	FBPase	AT5G64380.1	Y
LOC_Os04g17660	1.91749	8.67842e-07	hevy metal detoxification/cytokinin response	High Arsenic content (OsHAC1-2)/sulfurtrnasferase 18	AT5G66170.3	-
LOC_Os07g15460	5.00283	0.000786067	metal transport	Natural-resistance-associated macrophage protein 1 (OsNRAMP1)	AT1G80830.1	-
LOC_Os02g30650	2.01767	0.00250923	iron homeostasis/metal ion transport	Heavy metal transport/detoxification superfamily protein	AT5G50740.3	-
LOC_Os03g19420	4.7312	0.00299085	iron homeostasis	NICOTIANAMINE SYNTHASE 2	AT1G09240.1	-
LOC_Os07g24830	2.3662	0.00372302	iron homeostasis	thionin-like gene		-
LOC_Os10g11889	2.96038	0.00389332	iron homeostasis/stress	hypothetical protein		Y
LOC_Os07g48980	-1.1389	0.00723358	iron homeostasis	OsNAS3	AT1G09240.1	-
LOC_Os04g48930	2.19452	0.0146593	iron homeostasis	ferric reduction oxidase 1 (OsFRO1)	AT1G01590.1	-
LOC_Os02g20360	4.72283	0.0168847	iron uptake	OsNAAT1 (nicotianamine aminotransferase )	AT5G53970.1	-
LOC_Os01g72370	3.98617	0.0387842	iron uptake	OsIRO2	AT3G56970.1	-
LOC_Os01g64120	-2.62366	1.09989e-12	electron transfer	Ferredoxin6,chloroplast precursor	AT2G27510.1	Y
LOC_Os04g43990	-1.81277	0.000175364	ABA response	OsS40-13	AT2G28400.1	-
LOC_Os07g26630	-1.81407	0.000779663	water channel/ABA response	OsPIP2;4	AT2G37170.1	-
LOC_Os05g12630	-1.64259	0.000812981	ABA/abiotic response	OsBURP7	AT5G25610.1	-
LOC_Os04g45810	-1.50667	0.00731161	ABA /abiotic stress response	homeobox gene, OsHox22	AT2G46680.1	-
LOC_Os02g36890	-4.12843	0.00778005	cuticle wax biosynthesis/ABA	MYB domain protein 16	AT5G15310.2	-
LOC_Os05g12640	-2.15393	0.0137931	ABA response	Burp domain-containing protein (OsBURP2)	AT5G25610.1	-
LOC_Os07g44410	-1.48532	0.0370676	abiotic response	WD40,TolB protein	AT4G01870.1	-
LOC_Os02g33450	1.23656	6.15707e-05	ROS homeostasis	chloroplastic 2-Cys peroxiredoxin	AT5G06290.1	Y
LOC_Os01g05650	-1.87189	0.00382233	ROS homeostasis	metallothionein-like protein 2A	AT3G09390.1	-
LOC_Os02g09940	1.38121	0.00777403	redox homeostasis	peroxiredoxin-2E-2, chloroplastic	AT3G52960.1	Y
LOC_Os04g35520	-1.26497	0.0316706	ROS homeostasis	Chloroplastic L-ascorbate peroxidase 7	AT4G08390.1	Y
LOC_Os06g43180	5.33618	0.0387842	ROS homeostasis	OsCYL2	AT1G44542.1	-
LOC_Os01g72120	-1.70038	0.0182257	ROS homeostasis	OsGSTU7	AT3G09270.1	-
LOC_Os07g04930	6.6027	0.00146126	Cell wall metabolism	Hydroxyproline-rich glycoproteins (HGRP)	AT5G09530.1	Y
LOC_Os06g48600	1.66035	0.00282135	abiotic stress	macrophage migration inhibitory factor	AT5G57170.1	-
LOC_Os05g15770	4.3219	0.018252	abiotic stress	Chitinase A/LYS1, xylanase inhibitor protein 2 (OsXIP2)	AT5G24090.1	-
LOC_Os02g44860	1.90582	0.0185567	abiotic stress	OsGELP42 (GDSL-type esterases/lipases)	AT5G55050.1	-
LOC_Os12g03420	3.01537	0.0316706	defense and stress response		AT3G56880.1	Y
LOC_Os08g33710	1.10979	0.0418866	defense response	RNS3	AT1G26820.1	-
LOC_Os08g44770	0.981986	0.0475376	antioxidant	chloroplastic suproxide dismutase [Cu-Zn]	AT2G28190.1	Y
LOC_Os06g29844	-3.04945	1.55084e-06	immune response	MATE efflux family protein, putative, expressed	AT5G52450.1	-
LOC_Os01g62260	3.28958	0.0475376	immune response	Pathogenesis-related thaumatin superfamily protei	AT2G28790.1	-
LOC_Os08g20570	-1.3459	0.00529135	stress response	cystathionine beta-synthase (CBS) domain containing proteins (CBSCLC6)	AT5G33280.1	-
LOC_Os03g05290	-1.20266	0.00540587	stress response	Tonoplast intrinsic protein (TIP1;1)	AT2G36830.1	-
LOC_Os06g01500	-1.7478	0.00765331	stress response	IQ calmodulin-binding motif family protein, putative,	AT5G62390.1	-
LOC_Os03g50210	5.93116	0.0268045	endosomal sorting		AT1G13340.1	-
LOC_Os10g37340	3.59532	0.018252	Jasmonate signalling	OsRRJ1	AT1G64660.1	-
LOC_Os01g52230	1.61341	0.000853839	stress/lipid metabolism	O. sativa acid phosphatase (OsACP1)	AT1G73010.1	-
LOC_Os03g12510	-5.5097	4.43109e-11	Nitrogen metabolism	Hemoglobin 2 (HB2)	AT2G16060.1	-
LOC_Os02g53130	-2.76622	2.20621e-09	Nitrogen metabolism	Nitrate reductase	AT1G77760.1	-
LOC_Os03g47610	2.36529	7.6e-08	vitamine biosynthesis	thiamine biosynthesis protein thiC	AT2G29630.1	Y
LOC_Os10g42700	2.05201	0.000430854	carbon metabolism	shikimate kinase like 2, chloroplastic	AT2G35500.1	Y
LOC_Os09g22090	2.04744	0.000440736	carbohydrate metabolic process	PHOSPHOMANNOSE ISOMERASE ,putative	AT1G67070.1	-
LOC_Os01g65880	1.38219	0.000440736	sugar transport	SWEET1A	AT1G21460.1	-
LOC_Os06g49100	5.77718	0.000779663	Cell wall metabolism	Leucine Rich Repeat extensin (LRX2)	AT1G62440.1	-
LOC_Os03g19250	-1.72109	0.000842907	carbohydrate metabolism	AMP binding protein	AT3G16910.1	-
LOC_Os02g50240	-1.21858	0.00227667	nitrogen metabolism	cytosolic glutamine synthetase	AT5G37600.1	-
LOC_Os03g41330	-1.22949	0.00250923	nitrogen metabolism	OsLBD38	AT5G67420.1	-
LOC_Os04g12499	-1.39249	0.00723358	amino acid transporter	amino acid transporter,putative	AT2G39130.1	-
LOC_Os03g53860	2.12681	0.00298028	Cell wall metabolism	Beta-glucosidase	AT5G20950.1	-
LOC_Os11g31900	1.41774	0.00432379	cuticle biosynthesis	acyl carrier protein, putative	AT4G25050.1	Y
LOC_Os01g70170	-1.19968	0.000225077	lignin biosynthesis	transadolase	AT5G13420.1	Y
LOC_Os10g29470	1.2509	0.000257215	lignin biosynthesis	cinnamyl alcohol dehydrogenase 3 (OsCAD3)	AT4G37970.1	-
LOC_Os09g25620	4.29096	0.00711818	polyamine biosynthesis	S-adenosylmethionine decarboxylase (SAMDC1)	AT3G25570.1	-
LOC_Os03g49220	1.58233	0.010587	amino acid biosyntehsis	adenylosuccinate synthetase 2, chloroplastic	AT3G57610.1	Y
LOC_Os01g45750	0.999484	0.0349671	carbon transporter	sodium/metabolite cotransporter BASS2	AT2G26900.1	Y
LOC_Os03g31690	-0.905404	0.0422846	amino acid metabolism		AT2G22910.1	-
LOC_Os05g11210	1.96003	0.000458399	secondary metabolite	Lachrymatory Factor Synthase, putative	AT2G25770.1	-
LOC_Os04g40040	1.2848	0.00278968	secondary metabolism	copper methylamine oxidase precursor	AT2G42490.1	-
LOC_Os03g44740	1.89189	0.00409277	anthocyanin biosynthesis	flavonoid 3'-monooxygenase	AT5G07990.1	Y
LOC_Os06g46920	3.58179	0.00653383	anthocyanin biosynthesis/cytokinin	dihydroflavonol-4-reductase,putative	AT4G27250.1	-
LOC_Os07g30150	-2.16149	7.34521e-05	amino acid metabolism/cytokinin response	adenine phosphoribosyltransferase	AT4G22570.1	-
LOC_Os05g09410	1.1129	0.0492174	cytokinin signalling	Pseudo histidine-contating phosphotransfer protein (PHP2)/OsHP5	AT3G16360.2	-
LOC_Os02g51910	-1.56504	0.0126195	cytokinin biosynthesis	cytokinin-O-glucosyltransferase	AT1G22360.1	Y
LOC_Os04g13480	-3.49026	0.0435003	cytokinin signalling	two component response regulator (OsRR13)	AT5G26594.1	-
LOC_Os01g09450	-1.11396	0.00712386	auxin signalling	OsIAA2	AT3G16500.1	-
LOC_Os02g07110	1.30482	0.0156215	Auxin signalling	Small Auxin upregulated 6	AT1G56150.1	-
LOC_Os05g11810	-1.21947	0.029514	GA catabolism	GA2OX10	AT1G78440.1	-
LOC_Os02g52314	-1.41432	0.0453821	Ubiquitiation	Bric-a-Brac,Tramtrack (BTB1)	AT1G09740.1	-
LOC_Os05g49060	3.07809	3.58461e-09	unknown			Y
LOC_Os12g32390	5.21464	1.72061e-08	unknown			-
LOC_Os01g27190	-3.61322	6.65077e-07	unknown	C2 domain containing protein, putative	AT3G16510.1	Y
LOC_Os03g18560	-2.28438	0.000106024	unknown	DUF538 domain containing protein	AT3G08890.1	-
LOC_Os01g58039	1.22973	0.000173661	unknown	uncharacterized protein ycf70, putative, expressed		-
LOC_Os03g18779	-9.72855	0.000200158	unknown	hypothetical protein		-
LOC_Os08g10304	7.44654	0.00120614	unknown	unknown		Y
LOC_Os07g35390	-2.60549	0.00218186	unknown	OsRLCK235Receptor-Like cytoplasmic kinase (OsRLCK235)	AT4G23180.1	-
LOC_Os07g41410	1.54879	0.00327672	unknown	EGG APPARATUS-1, putative		-
LOC_Os07g40220	-3.36321	0.00722312	unknown			-
LOC_Os01g14514	1.6492	0.00765331	unknown			-
LOC_Os05g50750	1.55832	0.0084214	unknown	ATPase domain containing protein	AT5G52882.1	-
LOC_Os03g56840	2.39859	0.00905509	unknown	GTP-binding protein-like protein	AT1G56050.1	Y
LOC_Os05g11064	1.22912	0.0133819	unknown			Y
LOC_Os04g50970	1.50038	0.0137931	unknown	seed specific protein Bn15D1B	AT3G03150.1	-
LOC_Os04g38320	-1.93371	0.0140355	unknown			-
LOC_Os10g21388	1.16898	0.0152555	unknown			-
LOC_Os07g12390	-1.59339	0.0239049	unknown			-
LOC_Os11g15624	2.4402	0.0271521	unknown			-
LOC_Os07g44860	-3.82711	0.0271521	unknown	carboxyesterase 18	AT5G23530.1	-
LOC_Os04g01540	1.28026	0.0286959	unknown	adenosine tRNA methylthiotransferase	AT1G62780.1	Y
LOC_Os01g07300	2.36002	0.0310301	unknown			Y
LOC_Os06g21240	3.01527	0.0319272	unknown	glycine rich protein family protein		-
LOC_Os01g64270	1.1922	0.0319272	unknown	hypotherical	AT2G36145.1	Y
LOC_Os01g46570	4.77772	0.0319443	unknown	CTP synthase	AT3G12670.1	-
LOC_Os05g32420	-1.79113	0.0377286	unknown		AT4G02810.1	-
LOC_Os05g01970	1.21254	0.0456972	unknown		AT2G37660.1	Y
LOC_Os01g03914	-1.49915	0.016997	unknown	OsMTP9	AT1G16310.1	-
LOC_Os02g52370	-1.93675	0.0475376	unknown	ARM repeat superfamily	AT4G33945.1	-
LOC_Os12g17310	-2.09268	0.0488054	unknown	myosin heavy chain-containing protein	AT5G55860.1	-
LOC_Os05g41030	1.44145	0.041171	xylem differentiation	xylogen-like arabinogalactan protein 7(OsXYLP7)	AT2G27130.1	Y
Log2FC, log Fold change; Best-hit-arabidopsis gene model, arabidopsis gene accession number with best hit in BlastP; plastid transit peptide presence were shown as Y in the localizer website (http://localizer.csiro.au/).
